# Supplementary material for: Poly[bis­(μ2-1,3-phenyl­enedi­amine-κ2 N:N′)di-μ-thio­cyanato-κ2 N:S;κ2 S:N-cadmium]
Source: Acta Crystallogr Sect E Struct Rep Online. 2013 Nov 20;69(Pt 12):m670–1. doi: 10.1107/S1600536813031255 (PMC3885002; doi:10.1107/S1600536813031255)
Supplement: Supplementary file 1 [file e-69-0m670-sup1.cif]

##############################################################################
#                                                                            #
# This CIF contains the data in a paper accepted for publication in          #
# Acta Crystallographica Section E. It conforms to the requirements of       #
# Notes for Authors for Acta Crystallographica Section E, and has been       #
# peer reviewed under the auspices of the IUCr Commission on Journals.       #
#                                                                            #
# Full details of the Crystallographic Information File format               #
# are given in the paper "The Crystallographic Information File (CIF):       #
# a New Standard Archive File for Crystallography" by S. R. Hall, F. H.      #
# Allen and I. D. Brown [Acta Cryst. (1991), A47, 655-685].                  #
#                                                                            #
# The current version of the core CIF dictionary is obtainable from          #
# ftp://ftp.iucr.org/pub/cif_core.dic.                                       #
#                                                                            #
# Software is freely available for graphical display of the structure(s)     #
# in this CIF. For information consult the CIF software page                 #
# http://www.iucr.org/resources/cif/software.                                #
#                                                                            #
# This file may be used for bona fide research purposes within the           #
# scientific community so long as proper attribution is given to the journal # 
# article from which it was obtained.                                        #
#                                                                            #
##############################################################################
data_I
_audit_creation_method     SHELXL-97
_journal_date_recd_electronic     2013-11-01
_journal_date_accepted     2013-11-14
_journal_name_full     'Acta Crystallographica, Section E'
_journal_year     2013
_journal_volume     69
_journal_issue     12
_journal_page_first     m670
_journal_page_last     m671
_journal_paper_category     QM
_journal_paper_doi     10.1107/S1600536813031255
_journal_coeditor_code     VN2078
_publ_contact_author_name     'Rakia Chemli'
_publ_contact_author_address
;
Laboratoire de G\'enie des Mat\'eriaux et Environnement (LR11ES46)
BP 1173
ENIS
Sfax
Tunisia
;
_publ_contact_author_email     'rakya.chamli@gmail.com'
_publ_contact_author_fax     ' 00 216 74669330'
_publ_contact_author_phone       21697898960
_publ_section_title
;\
Poly[bis(\m~2~-1,3-phenylenediamine-\k^2^<i>N</i>:<i>N</i>')di-\m-thiocyanato-\
\k^2^<i>N</i>:<i>S</i>;\k^2^<i>S</i>:<i>N</i>-cadmium]
;
loop_
    _publ_author_name
    _publ_author_address
    'Chemli, Rakia'
;
Laboratoire de G\'enie des Mat\'eriaux et Environnement,
\'Ecole Nationale d'Ing\'enieurs de Sfax,
BP 1173,
Sfax,
Tunisia
;
    'Kamoun, Slaheddine'
;
Laboratoire de G\'enie des Mat\'eriaux et Environnement,
\'Ecole Nationale d'Ing\'enieurs de Sfax,
BP 1173,
Sfax,
Tunisia
;
    'Roisnel, Thierry'
;
Centre de Diffractom\'etrie X,
UMR 6226 CNRS Unit\'e des Sciences Chimiques de Rennes,
Universit\'e de Rennes I,
263 Avenue du G\'en\'eral Leclerc,
35042 Rennes, France
;
_database_code_depnum_ccdc_archive     'CCDC 971936'
_chemical_name_systematic
;\
Poly[bis(\m~2~-1,3-phenylenediamine-\k^2^<i>N</i>:<i>N</i>')di-\m-thiocyanato-\
\k^2^<i>N</i>:<i>S</i>;\k^2^<i>S</i>:<i>N</i>-cadmium]
;
_chemical_name_common     'bis 1,3-phenylendiamine dithiocyanato-cadmiate(II)'
_chemical_formula_moiety     'C8 H8 Cd N4 S2'
_chemical_formula_sum     'C8 H8 Cd N4 S2'
_chemical_formula_iupac     '[Cd (N C S)2 (C6 H8 N2)2]'
_chemical_formula_weight     336.7
_chemical_melting_point     ?
_symmetry_cell_setting     monoclinic
_symmetry_space_group_name_H-M     'C 2/c'
_symmetry_space_group_name_hall     '-C 2yc'
loop_
    _symmetry_equiv_pos_as_xyz
    'x, y, z'
    '-x, y, -z+1/2'
    'x+1/2, y+1/2, z'
    '-x+1/2, y+1/2, -z+1/2'
    '-x, -y, -z'
    'x, -y, z-1/2'
    '-x+1/2, -y+1/2, -z'
    'x+1/2, -y+1/2, z-1/2'
_cell_length_a     10.8704(6)
_cell_length_b     12.8983(10)
_cell_length_c     8.3362(5)
_cell_angle_alpha     90
_cell_angle_beta     106.503(3)
_cell_angle_gamma     90
_cell_volume     1120.67(13)
_cell_formula_units_Z     4
_cell_measurement_reflns_used     1283
_cell_measurement_theta_min     3.2
_cell_measurement_theta_max     27.5
_cell_measurement_temperature     150(2)
_exptl_crystal_description     prism
_exptl_crystal_colour     brown
_exptl_crystal_size_max     0.17
_exptl_crystal_size_mid     0.07
_exptl_crystal_size_min     0.06
_exptl_crystal_density_diffrn     1.996
_exptl_crystal_density_meas     1.931
_exptl_crystal_density_method     'Flotation'
_exptl_crystal_F_000     656
_exptl_absorpt_coefficient_mu     2.291
_exptl_absorpt_correction_type     multi-scan
_exptl_absorpt_process_details     '(SADABS; Bruker, 2011)'
_exptl_absorpt_correction_T_min     0.825
_exptl_absorpt_correction_T_max     0.872
_exptl_special_details     ?
_diffrn_ambient_temperature     150(2)
_diffrn_radiation_type     MoK\a
_diffrn_radiation_wavelength     0.71073
_diffrn_radiation_source     'fine-focus sealed tube'
_diffrn_radiation_monochromator     graphite
_diffrn_measurement_device_type     'Bruker APEXII'
_diffrn_measurement_method     'CCD rotation images, thin slices'
_diffrn_detector_area_resol_mean     ?
_diffrn_reflns_number     4396
_diffrn_reflns_av_R_equivalents     0.0606
_diffrn_reflns_av_sigmaI/netI     0.0607
_diffrn_reflns_theta_min     3.16
_diffrn_reflns_theta_max     27.48
_diffrn_reflns_theta_full     27.48
_diffrn_measured_fraction_theta_max     0.998
_diffrn_measured_fraction_theta_full     0.998
_diffrn_reflns_limit_h_min     -10
_diffrn_reflns_limit_h_max     14
_diffrn_reflns_limit_k_min     -16
_diffrn_reflns_limit_k_max     16
_diffrn_reflns_limit_l_min     -10
_diffrn_reflns_limit_l_max     9
_diffrn_standards_number     2
_diffrn_standards_interval_count     ?
_diffrn_standards_interval_time     120
_diffrn_standards_decay_%     ?
_refine_special_details
;
Refinement of <i>F</i>^2^ against ALL reflections. The weighted <i>R</i>-factor
<i>wR</i> and goodness of fit <i>S</i> are based on <i>F</i>^2^, conventional
<i>R</i>-factors <i>R</i> are based on <i>F</i>, with <i>F</i> set to zero for
negative <i>F</i>^2^. The threshold expression of <i>F</i>^2^ >
\s(<i>F</i>^2^) is used only for calculating <i>R</i>-factors(gt) <i>etc</i>.
and is not relevant to the choice of reflections for refinement.
<i>R</i>-factors based on <i>F</i>^2^ are statistically about twice as large
as those based on <i>F</i>, and <i>R</i>- factors based on ALL data will be
even larger.
;
_reflns_number_total     1283
_reflns_number_gt     1130
_reflns_threshold_expression     I>2sigma(I)
_refine_ls_structure_factor_coef     Fsqd
_refine_ls_matrix_type     full
_refine_ls_R_factor_all     0.039
_refine_ls_R_factor_gt     0.0338
_refine_ls_wR_factor_gt     0.0625
_refine_ls_wR_factor_ref     0.0641
_refine_ls_goodness_of_fit_ref     1.026
_refine_ls_restrained_S_all     1.026
_refine_ls_number_reflns     1283
_refine_ls_number_parameters     70
_refine_ls_number_restraints     0
_refine_ls_hydrogen_treatment     constr
_refine_ls_weighting_scheme     calc
_refine_ls_weighting_details
         'calc w=1/[\s^2^(Fo^2^)+(0.0156P)^2^+0.0000P] where P=(Fo^2^+2Fc^2^)/3'
_atom_sites_solution_hydrogens     geom
_atom_sites_solution_primary     direct
_atom_sites_solution_secondary     difmap
_refine_ls_shift/su_max     0
_refine_ls_shift/su_mean     0
_refine_diff_density_max     0.597
_refine_diff_density_min     -0.575
_refine_ls_extinction_method     none
_refine_ls_extinction_coef     ?
loop_
    _atom_type_symbol
    _atom_type_description
    _atom_type_scat_dispersion_real
    _atom_type_scat_dispersion_imag
    _atom_type_scat_source
    'C' 'C' 0.0033 0.0016
                         'International Tables Vol C Tables 4.2.6.8 and 6.1.1.4'
    'H' 'H' 0.0000 0.0000
                         'International Tables Vol C Tables 4.2.6.8 and 6.1.1.4'
    'N' 'N' 0.0061 0.0033
                         'International Tables Vol C Tables 4.2.6.8 and 6.1.1.4'
    'O' 'O' 0.0106 0.0060
                         'International Tables Vol C Tables 4.2.6.8 and 6.1.1.4'
    'S' 'S' 0.1246 0.1234
                         'International Tables Vol C Tables 4.2.6.8 and 6.1.1.4'
    'Cd' 'Cd' -0.8075 1.2024
                         'International Tables Vol C Tables 4.2.6.8 and 6.1.1.4'
_computing_data_collection     'APEX2 (Bruker, 2011)'
_computing_cell_refinement     'SAINT (Bruker, 2011)'
_computing_data_reduction     'SAINT (Bruker, 2011)'
_computing_structure_solution     'SHELXS97 (Sheldrick, 2008)'
_computing_structure_refinement     'SHELXL97 (Sheldrick, 2008)'
_computing_molecular_graphics
 'DIAMOND (Brandenburg & Berndt, 2001) and Mercury (Macrae <i>et al.</i>, 2008)'
_computing_publication_material
                            'WinGX (Farrugia, 2012) and publCIF (Westrip, 2010)'
loop_
    _atom_site_type_symbol
    _atom_site_label
    _atom_site_fract_x
    _atom_site_fract_y
    _atom_site_fract_z
    _atom_site_U_iso_or_equiv
    _atom_site_adp_type
    _atom_site_calc_flag
    _atom_site_refinement_flags
    _atom_site_occupancy
    _atom_site_symmetry_multiplicity
    _atom_site_disorder_assembly
    _atom_site_disorder_group
    Cd Cd1 0.5 0.20749(3) 0.25 0.01462(12) Uani d S 1 2 . .
    S S1 0.65559(10) 0.05195(8) 0.40889(13) 0.0297(3) Uani d . 1 1 . .
    N N1 0.8532(3) 0.1670(2) 0.6240(4) 0.0219(7) Uani d . 1 1 . .
    C C1 0.7707(3) 0.1202(3) 0.5352(4) 0.0163(8) Uani d . 1 1 . .
    N N2 0.6151(3) 0.2057(2) 0.0483(4) 0.0191(7) Uani d . 1 1 . .
    H H2A 0.6952 0.233 0.0968 0.023 Uiso calc R 1 1 . .
    H H2B 0.6263 0.1377 0.0223 0.023 Uiso calc R 1 1 . .
    C C2 0.5594(3) 0.2606(3) -0.1055(4) 0.0159(8) Uani d . 1 1 . .
    C C3 0.5 0.2075(4) -0.25 0.0149(10) Uani d S 1 2 . .
    H H3 0.5 0.1339 -0.25 0.018 Uiso calc SR 1 2 . .
    C C4 0.5598(3) 0.3684(3) -0.1044(4) 0.0174(8) Uani d . 1 1 . .
    H H4 0.6007 0.4054 -0.0049 0.021 Uiso calc R 1 1 . .
    C C5 0.5 0.4211(4) -0.25 0.0237(13) Uani d S 1 2 . .
    H H5 0.5 0.4947 -0.25 0.028 Uiso calc SR 1 2 . .
loop_
    _atom_site_aniso_label
    _atom_site_aniso_U_11
    _atom_site_aniso_U_22
    _atom_site_aniso_U_33
    _atom_site_aniso_U_12
    _atom_site_aniso_U_13
    _atom_site_aniso_U_23
    Cd1 0.0134(2) 0.0146(2) 0.0142(2) 0 0.00127(14) 0
    S1 0.0252(6) 0.0127(5) 0.0371(6) -0.0027(4) -0.0140(4) 0.0019(4)
    N1 0.0209(18) 0.0165(17) 0.0248(18) 0.0001(14) 0.0010(15) 0.0012(14)
    C1 0.0176(19) 0.0127(19) 0.0180(19) 0.0044(16) 0.0041(15) 0.0024(15)
    N2 0.0182(16) 0.0191(17) 0.0199(17) 0.0006(14) 0.0051(13) -0.0011(14)
    C2 0.0117(18) 0.021(2) 0.0168(19) 0.0008(15) 0.0067(15) 0.0013(15)
    C3 0.013(2) 0.012(3) 0.020(3) 0 0.006(2) 0
    C4 0.0166(19) 0.018(2) 0.0175(19) -0.0036(15) 0.0046(15) -0.0055(15)
    C5 0.028(3) 0.010(3) 0.036(3) 0 0.014(3) 0
_geom_special_details
;
All e.s.d.'s (except the e.s.d. in the dihedral angle between two l.s. planes)
are estimated using the full covariance matrix. The cell e.s.d.'s are taken
into account individually in the estimation of e.s.d.'s in distances, angles
and torsion angles; correlations between e.s.d.'s in cell parameters are only
used when they are defined by crystal symmetry. An approximate (isotropic)
treatment of cell e.s.d.'s is used for estimating e.s.d.'s involving l.s.
planes.
;
loop_
    _geom_bond_atom_site_label_1
    _geom_bond_atom_site_label_2
    _geom_bond_site_symmetry_2
    _geom_bond_distance
    _geom_bond_publ_flag
    Cd1 N1 7_656 2.306(3) yes
    Cd1 N1 8_455 2.306(3) .
    Cd1 N2 2_655 2.364(3) .
    Cd1 N2 . 2.364(3) yes
    Cd1 S1 2_655 2.7143(10) .
    Cd1 S1 . 2.7143(10) yes
    S1 C1 . 1.643(4) ?
    N1 C1 . 1.157(4) ?
    N1 Cd1 7_656 2.306(3) ?
    N2 C2 . 1.439(4) ?
    N2 H2A . 0.92 ?
    N2 H2B . 0.92 ?
    C2 C3 . 1.376(4) ?
    C2 C4 . 1.391(5) ?
    C3 C2 2_654 1.376(4) ?
    C3 H3 . 0.95 ?
    C4 C5 . 1.382(4) ?
    C4 H4 . 0.95 ?
    C5 C4 2_654 1.382(4) ?
    C5 H5 . 0.95 ?
loop_
    _geom_angle_atom_site_label_1
    _geom_angle_atom_site_label_2
    _geom_angle_atom_site_label_3
    _geom_angle_site_symmetry_1
    _geom_angle_site_symmetry_3
    _geom_angle
    _geom_angle_publ_flag
    N1 Cd1 N1 7_656 8_455 90.81(15) .
    N1 Cd1 N2 7_656 2_655 96.91(10) .
    N1 Cd1 N2 8_455 2_655 83.89(11) .
    N1 Cd1 N2 7_656 . 83.89(11) .
    N1 Cd1 N2 8_455 . 96.91(10) .
    N2 Cd1 N2 2_655 . 178.87(14) .
    N1 Cd1 S1 7_656 2_655 174.75(8) .
    N1 Cd1 S1 8_455 2_655 92.41(8) .
    N2 Cd1 S1 2_655 2_655 87.56(8) .
    N2 Cd1 S1 . 2_655 91.60(8) .
    N1 Cd1 S1 7_656 . 92.41(8) .
    N1 Cd1 S1 8_455 . 174.75(8) .
    N2 Cd1 S1 2_655 . 91.60(8) .
    N2 Cd1 S1 . . 87.56(8) .
    S1 Cd1 S1 2_655 . 84.68(4) .
    C1 S1 Cd1 . . 99.92(12) ?
    C1 N1 Cd1 . 7_656 165.4(3) ?
    N1 C1 S1 . . 178.8(3) ?
    C2 N2 Cd1 . . 117.1(2) ?
    C2 N2 H2A . . 108 ?
    Cd1 N2 H2A . . 108 ?
    C2 N2 H2B . . 108 ?
    Cd1 N2 H2B . . 108 ?
    H2A N2 H2B . . 107.3 ?
    C3 C2 C4 . . 120.2(4) ?
    C3 C2 N2 . . 120.6(3) ?
    C4 C2 N2 . . 119.1(3) ?
    C2 C3 C2 . 2_654 120.4(5) ?
    C2 C3 H3 . . 119.8 ?
    C2 C3 H3 2_654 . 119.8 ?
    C5 C4 C2 . . 119.0(4) ?
    C5 C4 H4 . . 120.5 ?
    C2 C4 H4 . . 120.5 ?
    C4 C5 C4 2_654 . 121.2(5) ?
    C4 C5 H5 2_654 . 119.4 ?
    C4 C5 H5 . . 119.4 ?
loop_
    _geom_torsion_atom_site_label_1
    _geom_torsion_atom_site_label_2
    _geom_torsion_atom_site_label_3
    _geom_torsion_atom_site_label_4
    _geom_torsion_site_symmetry_1
    _geom_torsion_site_symmetry_2
    _geom_torsion_site_symmetry_3
    _geom_torsion_site_symmetry_4
    _geom_torsion
    _geom_torsion_publ_flag
    N1 Cd1 S1 C1 7_656 . . . 6.69(14) ?
    N1 Cd1 S1 C1 8_455 . . . -121.1(9) ?
    N2 Cd1 S1 C1 2_655 . . . -90.29(14) ?
    N2 Cd1 S1 C1 . . . . 90.47(15) ?
    S1 Cd1 S1 C1 2_655 . . . -177.70(14) ?
    Cd1 N1 C1 S1 7_656 . . . 122(17) ?
    Cd1 S1 C1 N1 . . . . -147(17) ?
    N1 Cd1 N2 C2 7_656 . . . -101.1(2) ?
    N1 Cd1 N2 C2 8_455 . . . -11.0(3) ?
    N2 Cd1 N2 C2 2_655 . . . 123.9(2) ?
    S1 Cd1 N2 C2 2_655 . . . 81.6(2) ?
    S1 Cd1 N2 C2 . . . . 166.2(2) ?
    Cd1 N2 C2 C3 . . . . -103.9(3) ?
    Cd1 N2 C2 C4 . . . . 72.5(3) ?
    C4 C2 C3 C2 . . . 2_654 0.0(2) ?
    N2 C2 C3 C2 . . . 2_654 176.3(3) ?
    C3 C2 C4 C5 . . . . 0.0(4) ?
    N2 C2 C4 C5 . . . . -176.4(3) ?
    C2 C4 C5 C4 . . . 2_654 0.0(2) ?
loop_
    _geom_hbond_atom_site_label_D
    _geom_hbond_atom_site_label_H
    _geom_hbond_atom_site_label_A
    _geom_hbond_site_symmetry_A
    _geom_hbond_distance_DH
    _geom_hbond_distance_HA
    _geom_hbond_distance_DA
    _geom_hbond_angle_DHA
    _geom_hbond_publ_flag
    N2 H2B S1 6 0.92 2.67 3.589(3) 173.1 yes
_iucr_refine_instructions_details
;
TITL import in C 2/c
CELL  0.71073  10.8704  12.8983   8.3362   90.000  106.503   90.000
ZERR     4.00   0.0006   0.0010   0.0005    0.000    0.003    0.000
LATT   7
SYMM  - X,   Y, 1/2 - Z
SFAC  C    H    N    S    CD
UNIT  32   32   16   8    4
MERG   2
EQIV   $1   x, -y, z-1/2
HTAB        N2 S1_$1
EQIV   $5   -x+1, y, -z-1/2
RTAB        C3 C2_$5
RTAB        C4_$5 C5
RTAB        C2_$5 C4_$5
MPLA   6    C2 C4 C5 C4_$5 C2_$5 C3
MPLA   4    N2 C2 C3 C4
FMAP   2
PLAN   20
BOND   50.00
ACTA
LIST   4
WPDB  -2
BOND   $H
CONF
L.S.  100
TEMP  -123.00
WGHT    0.015600
FVAR       0.26989
CD1   5    0.500000    0.207495    0.250000    10.50000    0.01345    0.01460 =
         0.01417    0.00000    0.00127    0.00000
S1    4    0.655594    0.051948    0.408892    11.00000    0.02520    0.01267 =
         0.03713    0.00190   -0.01400   -0.00272
N1    3    0.853239    0.166971    0.623979    11.00000    0.02088    0.01652 =
         0.02477    0.00121    0.00097    0.00010
C1    1    0.770699    0.120182    0.535231    11.00000    0.01761    0.01275 =
         0.01803    0.00242    0.00414    0.00441
N2    3    0.615076    0.205682    0.048293    11.00000    0.01824    0.01907 =
         0.01994   -0.00109    0.00515    0.00058
AFIX  23
H2A   2    0.695206    0.233000    0.096845    11.00000   -1.20000
H2B   2    0.626279    0.137674    0.022261    11.00000   -1.20000
AFIX   0
C2    1    0.559402    0.260587   -0.105485    11.00000    0.01167    0.02106 =
         0.01676    0.00129    0.00672    0.00080
C3    1    0.500000    0.207535   -0.250000    10.50000    0.01322    0.01230 =
         0.02005    0.00000    0.00614    0.00000
AFIX  43
H3    2    0.500000    0.133882   -0.250000    10.50000   -1.20000
AFIX   0
C4    1    0.559840    0.368445   -0.104376    11.00000    0.01664    0.01790 =
         0.01752   -0.00550    0.00464   -0.00361
AFIX  43
H4    2    0.600699    0.405384   -0.004916    11.00000   -1.20000
AFIX   0
C5    1    0.500000    0.421065   -0.250000    10.50000    0.02768    0.00993 =
         0.03650    0.00000    0.01401    0.00000
AFIX  43
H5    2    0.500000    0.494718   -0.250000    10.50000   -1.20000
HKLF 4
REM  import in C 2/c
REM R1 =  0.0338 for   1130 Fo > 4sig(Fo)  and  0.0390 for all   1283 data
REM     70 parameters refined using      0 restraints
END
WGHT      0.0156      0.0000
 REM Highest difference peak   0.60,  deepest hole  -0.58,  1-sigma level   0.14
Q1    1   0.4616  0.4588 -0.0305  11.00000  0.05    0.60
Q2    1   0.5000  0.1608 -0.2500  10.50000  0.05    0.57
Q3    1   0.5000  0.1382  0.2500  10.50000  0.05    0.49
Q4    1   0.6215  0.3017  0.1433  11.00000  0.05    0.48
Q5    1   0.6944  0.4606  0.1769  11.00000  0.05    0.48
Q6    1   0.5000  0.2747  0.2500  10.50000  0.05    0.47
Q7    1   0.5000  0.0397 -0.2500  10.50000  0.05    0.47
Q8    1   0.6991  0.3810  0.1588  11.00000  0.05    0.46
Q9    1   0.6789  0.2869  0.1468  11.00000  0.05    0.45
Q10   1   0.8361  0.0799  0.5807  11.00000  0.05    0.45
Q11   1   0.6150  0.0571  0.4806  11.00000  0.05    0.44
Q12   1   0.6050  0.1437  0.2251  11.00000  0.05    0.44
Q13   1   0.4066  0.1409 -0.0755  11.00000  0.05    0.44
Q14   1   0.5163  0.2905  0.1469  11.00000  0.05    0.44
Q15   1   0.5105  0.3080 -0.0922  11.00000  0.05    0.42
Q16   1   0.7569  0.0749  0.4163  11.00000  0.05    0.42
Q17   1   0.6625  0.0509  0.1147  11.00000  0.05    0.42
Q18   1   0.6583  0.1161  0.3826  11.00000  0.05    0.41
Q19   1   0.6018  0.3727  0.0793  11.00000  0.05    0.41
Q20   1   0.5630  0.4655  0.0749  11.00000  0.05    0.40
;
