# Supplementary material for: Poly[bis­(μ2-1,3-phenyl­enedi­amine-κ2 N:N′)di-μ-thio­cyanato-κ2 N:S;κ2 S:N-cadmium]
Source: Acta Crystallogr Sect E Struct Rep Online. 2013 Nov 20;69(Pt 12):m670–1. doi: 10.1107/S1600536813031255 (PMC3885002; doi:10.1107/S1600536813031255)
Supplement: Supplementary file 2 [file e-69-0m670-Isup2.hkl]

# 
# h,k,l, Fc-squared, Fo-squared, sigma(Fo-squared) and status flag 
# 
data_I
_shelx_title ' import in C 2/c' 
_shelx_refln_list_code          4 
_shelx_F_calc_maximum      378.46 
_exptl_crystal_F_000       656.00 
_reflns_d_resolution_high  0.7700 
 
loop_ 
 _symmetry_equiv_pos_as_xyz 
 'x, y, z' 
 '-x, y, -z+1/2' 
 'x+1/2, y+1/2, z' 
 '-x+1/2, y+1/2, -z+1/2' 
 '-x, -y, -z' 
 'x, -y, z-1/2' 
 '-x+1/2, -y+1/2, -z' 
 'x+1/2, -y+1/2, z-1/2' 
 
_cell_length_a    10.8704 
_cell_length_b    12.8983 
_cell_length_c     8.3362 
_cell_angle_alpha  90.000 
_cell_angle_beta  106.503 
_cell_angle_gamma  90.000 
 
_shelx_F_squared_multiplier     1.000 
 
loop_ 
 _refln_index_h 
 _refln_index_k 
 _refln_index_l 
 _refln_F_squared_calc 
 _refln_F_squared_meas 
 _refln_F_squared_sigma 
 _refln_observed_status 
   2   0   0    36193.89    37544.86    817.50 o 
   4   0   0     5766.42     5379.16    166.20 o 
   6   0   0    29179.45    28895.04    807.19 o 
   8   0   0    13060.70    12680.18    528.70 o 
  10   0   0      881.51     1101.60    251.24 o 
  12   0   0     6034.77     7092.46    753.71 o 
   3   1   0     2430.57     2673.65    101.69 o 
   5   1   0     1014.15      992.36     53.33 o 
   7   1   0     6534.72     6573.34    204.38 o 
   9   1   0       31.86       46.24     34.54 o 
  11   1   0      488.61      589.50    278.49 o 
  13   1   0      557.22      427.37    148.60 o 
   0   2   0    33187.27    32101.89   1343.32 o 
   2   2   0    41726.03    41648.77    648.66 o 
   4   2   0    17722.96    17416.87    305.24 o 
   6   2   0     2569.05     2694.02    137.59 o 
   8   2   0     6804.33     6931.60    248.18 o 
  10   2   0     7415.63     7041.29    353.18 o 
  12   2   0     1039.36     1516.65    242.99 o 
   1   3   0     5137.66     4768.95    103.69 o 
   3   3   0    33213.93    34181.95    553.97 o 
   5   3   0     6101.64     6233.07    178.91 o 
   7   3   0     4242.28     4489.38    191.43 o 
   9   3   0    10692.87    10308.88    338.21 o 
  11   3   0     5136.04     5685.21    455.34 o 
  13   3   0      153.96      159.65    107.42 o 
   0   4   0     4029.61     3677.23    134.08 o 
   2   4   0     9038.63     9229.66    184.18 o 
   4   4   0     1444.81     1471.92     75.60 o 
   6   4   0     5098.27     5046.80    178.35 o 
   8   4   0     1416.94     1315.05    114.24 o 
  10   4   0     1383.86     1521.78    171.17 o 
  12   4   0      959.24     1321.26    226.74 o 
   1   5   0    34542.86    33663.58    571.47 o 
   3   5   0    20714.11    21705.59    444.73 o 
   5   5   0    13300.12    13705.32    350.41 o 
   7   5   0     7490.79     7833.51    275.51 o 
   9   5   0    11086.63    11600.47    463.25 o 
  11   5   0     4248.26     4255.66    464.24 o 
   0   6   0      662.06      859.08     86.16 o 
   2   6   0       54.91       67.73     23.24 o 
   4   6   0      111.63       56.27     30.84 o 
   6   6   0        0.06       -7.36     24.73 o 
   8   6   0       98.22      161.25     54.08 o 
  10   6   0       77.48       96.56     63.57 o 
  12   6   0       22.85       83.82    100.05 o 
   1   7   0    31134.56    29873.71   1754.02 o 
   3   7   0     2241.29     2114.52    171.76 o 
   5   7   0     8672.68     8356.21    395.53 o 
   7   7   0    11918.13    11836.65    387.52 o 
   9   7   0     3470.40     3231.43    266.00 o 
  11   7   0     1794.23     1237.57    223.76 o 
   0   8   0    10127.54     9629.72    490.51 o 
   2   8   0     1760.52     1698.05    136.33 o 
   4   8   0       28.52       17.39     27.42 o 
   6   8   0    12988.64    13572.82    431.25 o 
   8   8   0     4706.33     5419.55    431.81 o 
  10   8   0      677.12      870.09    171.17 o 
   1   9   0     2306.17     2596.29    220.73 o 
   3   9   0    10368.71    10743.57    367.28 o 
   5   9   0     2070.77     2084.54    219.42 o 
   7   9   0     2467.13     2705.58    197.33 o 
   9   9   0     5700.15     5720.65    394.40 o 
  11   9   0     2516.32     1874.76    298.17 o 
   0  10   0     1101.66      881.67    157.69 o 
   2  10   0    10093.98    10258.24    396.23 o 
   4  10   0    13043.55    12986.76    436.59 o 
   6  10   0      980.03     1028.71    124.12 o 
   8  10   0     6502.36     6610.96    430.24 o 
  10  10   0     8526.73     7608.20   1117.67 o 
   1  11   0     1489.17     1628.19    142.78 o 
   3  11   0     1117.40      980.18    123.32 o 
   5  11   0      765.60      726.34    109.18 o 
   7  11   0     4354.86     3935.70    329.91 o 
   9  11   0        0.17       10.26     73.85 o 
   0  12   0    15462.99    17378.76   1251.80 o 
   2  12   0     3597.16     4641.77    455.27 o 
   4  12   0     3415.28     3423.44    249.27 o 
   6  12   0     5290.65     5746.43    461.82 o 
   8  12   0     3806.65     3183.00    312.07 o 
   1  13   0     2548.18     2258.46    213.36 o 
   3  13   0       71.42       69.59     54.46 o 
   5  13   0      402.72      230.09    111.48 o 
   7  13   0     1739.64     2242.53    357.45 o 
   0  14   0     2900.85     2984.89    350.29 o 
   2  14   0     4799.63     5022.06    297.20 o 
   4  14   0     2874.79     2581.32    315.80 o 
   6  14   0     1993.47     2074.96    264.34 o 
   1  15   0     3500.76     4106.92    315.71 o 
   3  15   0      766.42      855.00    149.20 o 
   5  15   0     1035.18      657.20    161.13 o 
   0  16   0        4.53      134.06    111.99 o 
   2  16   0      864.55      750.48    171.03 o 
   4  16   0      541.62      662.35    144.34 o 
 -13   1   1     3782.40     3994.34    994.31 o 
 -11   1   1     2330.52     2680.38    283.56 o 
  -9   1   1    10831.12    10622.11    372.81 o 
  -7   1   1    19176.82    19687.72    402.12 o 
  -5   1   1     5774.93     5694.39    124.64 o 
  -3   1   1      561.28      757.46     31.66 o 
  -1   1   1    24191.86    24902.73    441.49 o 
   1   1   1    15324.94    15432.36    323.14 o 
   3   1   1    18748.63    17963.57    315.01 o 
   5   1   1    22250.58    22020.08    576.06 o 
   7   1   1    12323.00    12479.90    382.51 o 
   9   1   1     3783.43     3693.60    221.60 o 
  11   1   1     4574.38     5769.91    487.98 o 
  13   1   1     1902.16     1848.89    364.36 o 
 -12   2   1      755.52     1186.78    200.20 o 
 -10   2   1       21.41       35.96     51.72 o 
  -8   2   1     4716.77     4772.67    155.48 o 
  -6   2   1     5292.78     5402.41    130.53 o 
  -4   2   1     7015.23     7143.17    160.91 o 
  -2   2   1    14705.07    14935.57    284.10 o 
   0   2   1    16382.01    16663.35    275.91 o 
   2   2   1     8297.55     8921.82    173.84 o 
   4   2   1     2205.85     2172.23     94.74 o 
   6   2   1     3149.35     3033.64    171.15 o 
   8   2   1       27.58       34.60     34.60 o 
  10   2   1     2953.32     2685.63    233.39 o 
  12   2   1     1739.67     1634.36    260.62 o 
 -13   3   1      747.75      543.65    149.66 o 
 -11   3   1     5108.21     4965.68    396.26 o 
  -9   3   1     3364.60     3117.68    207.84 o 
  -7   3   1     3184.48     3283.49    135.71 o 
  -5   3   1    14060.13    13997.24    271.00 o 
  -3   3   1    16730.87    15901.79    290.89 o 
  -1   3   1      125.72      189.32     17.41 o 
   1   3   1    38902.41    39023.08    624.28 o 
   3   3   1    21726.28    22554.82    439.30 o 
   5   3   1     1855.91     1728.17    110.01 o 
   7   3   1     3994.98     4297.72    214.43 o 
   9   3   1     9314.38    10177.47    360.24 o 
  11   3   1      996.02     1337.20    224.23 o 
 -12   4   1     2036.50     2310.96    290.74 o 
 -10   4   1     5911.14     5991.10    500.62 o 
  -8   4   1      767.99      786.03    122.60 o 
  -6   4   1     8574.29     8682.59    228.59 o 
  -4   4   1    32799.73    33022.11    575.97 o 
  -2   4   1      261.50      212.45     21.49 o 
   0   4   1     2969.77     2892.79     86.24 o 
   2   4   1    58727.48    59810.56   1019.83 o 
   4   4   1     6165.87     6156.41    195.72 o 
   6   4   1       75.57       86.96     35.77 o 
   8   4   1    10250.23     9933.87    347.03 o 
  10   4   1     5901.89     5775.77    365.81 o 
  12   4   1      386.00      492.80    201.75 o 
 -13   5   1      506.32      680.60    182.67 o 
 -11   5   1       24.84       39.28     67.11 o 
  -9   5   1      144.34      113.97     56.12 o 
  -7   5   1     3187.11     3179.08    136.16 o 
  -5   5   1      346.07      355.71     38.06 o 
  -3   5   1      195.10      173.99     26.14 o 
  -1   5   1     3297.85     3370.87     94.40 o 
   1   5   1      189.16      182.81     25.61 o 
   3   5   1      327.38      352.37     53.08 o 
   5   5   1     5257.96     5307.46    386.17 o 
   7   5   1       63.93       58.71     37.70 o 
   9   5   1      154.79       88.52     51.67 o 
  11   5   1     1258.75     1003.52    203.11 o 
 -12   6   1     1361.83     1087.92    206.89 o 
 -10   6   1     2393.33     2512.33    281.71 o 
  -8   6   1    13363.87    13024.79    478.81 o 
  -6   6   1    14772.42    15220.90    380.51 o 
  -4   6   1      911.22      803.42     69.57 o 
  -2   6   1    15446.52    14575.93    361.02 o 
   0   6   1    29064.64    28140.61    627.49 o 
   2   6   1     4886.22     5011.42    197.65 o 
   4   6   1    18520.33    19094.26    528.13 o 
   6   6   1    13047.69    13417.32    422.22 o 
   8   6   1     2831.43     2825.99    199.58 o 
  10   6   1     3100.09     2668.08    273.66 o 
  12   6   1     6515.21     6329.81   1343.64 o 
 -11   7   1      371.73      338.03    131.24 o 
  -9   7   1       80.40      120.79     65.62 o 
  -7   7   1     5927.82     5670.92    232.58 o 
  -5   7   1      108.50      106.58     33.07 o 
  -3   7   1     1704.62     1821.70    115.84 o 
  -1   7   1    13302.79    13438.80    323.84 o 
   1   7   1     1558.67     1841.50    174.20 o 
   3   7   1     1143.13     1368.31    119.54 o 
   5   7   1     4050.18     4237.14    235.66 o 
   7   7   1       70.31       51.97     41.29 o 
   9   7   1      251.35      230.26     96.63 o 
  11   7   1     1348.88      801.15    197.01 o 
 -12   8   1     1200.70     1543.51    265.84 o 
 -10   8   1     2834.23     3010.98    334.20 o 
  -8   8   1     3936.94     3905.96    342.99 o 
  -6   8   1     5799.88     5981.84    262.10 o 
  -4   8   1     8960.53     9154.94    676.97 o 
  -2   8   1     5439.30     5569.30    243.66 o 
   0   8   1     9282.45     9236.24    316.85 o 
   2   8   1    14534.23    14352.18    493.27 o 
   4   8   1     4464.05     4593.15    274.56 o 
   6   8   1     2855.53     2530.94    189.93 o 
   8   8   1     4753.73     4411.18    267.91 o 
  10   8   1     2762.39     2737.40    284.60 o 
 -11   9   1      372.60      361.77    136.77 o 
  -9   9   1      865.33      789.18    139.57 o 
  -7   9   1     2567.43     2604.92    234.27 o 
  -5   9   1     4606.03     4525.76    253.99 o 
  -3   9   1     6822.30     6613.79    342.38 o 
  -1   9   1     3707.53     3907.85    205.23 o 
   1   9   1     8542.45     8299.75    310.09 o 
   3   9   1     3620.30     3884.76    232.57 o 
   5   9   1      478.06      390.94     78.50 o 
   7   9   1      595.70      632.41    102.45 o 
   9   9   1     1787.81     1885.95    245.96 o 
 -10  10   1        7.12       39.94    110.86 o 
  -8  10   1      835.79      577.06    119.72 o 
  -6  10   1      909.53      933.28    112.57 o 
  -4  10   1     1559.64     1478.36    140.93 o 
  -2  10   1     2013.44     2139.01    215.97 o 
   0  10   1     2512.05     2477.11    166.93 o 
   2  10   1     1347.24     1153.35    206.34 o 
   4  10   1       36.53       62.36     46.57 o 
   6  10   1      416.33      487.35    119.29 o 
   8  10   1       23.12       79.81     75.33 o 
  10  10   1      668.83      796.92    214.30 o 
  -9  11   1     2635.99     3009.18    299.01 o 
  -7  11   1     2111.00     2266.60    252.05 o 
  -5  11   1    11298.74    10519.36    396.71 o 
  -3  11   1     4913.24     4970.96    305.76 o 
  -1  11   1     3314.45     3456.04    331.10 o 
   1  11   1     8708.72     8539.79    397.49 o 
   3  11   1    13487.64    12634.25    447.63 o 
   5  11   1      856.33      928.67    128.44 o 
   7  11   1     2303.90     2447.61    261.90 o 
   9  11   1     5238.73     5199.56    407.65 o 
  -8  12   1       74.66      197.51     97.21 o 
  -6  12   1        3.32       16.80     61.58 o 
  -4  12   1      436.17      452.43    136.81 o 
  -2  12   1      791.05      701.33     98.43 o 
   0  12   1      497.68      461.77     91.53 o 
   2  12   1     1519.94     1825.55    179.34 o 
   4  12   1       20.40       14.48     48.77 o 
   6  12   1      104.21      100.34     80.84 o 
   8  12   1      506.15      294.49    120.57 o 
  -7  13   1     5405.82     6089.37    448.30 o 
  -5  13   1     1686.18     1925.26    397.84 o 
  -3  13   1     1336.59     1187.27    134.28 o 
  -1  13   1     7849.85     9025.58    554.07 o 
   1  13   1     2673.48     2650.17    226.26 o 
   3  13   1     2574.22     2340.22    214.71 o 
   5  13   1     5679.83     5518.56    339.33 o 
   7  13   1     1852.56     2386.59    364.94 o 
  -6  14   1      950.16      990.96    185.16 o 
  -4  14   1      184.69      163.58     84.64 o 
  -2  14   1     2532.69     2663.42    232.04 o 
   0  14   1     3327.01     3692.78    299.16 o 
   2  14   1       28.02       36.61     51.67 o 
   4  14   1      737.79      770.68    137.38 o 
   6  14   1     3490.86     3520.63    425.02 o 
  -5  15   1     2131.62     2038.23    264.60 o 
  -3  15   1     2564.17     3026.83    272.98 o 
  -1  15   1      126.26       78.98     68.80 o 
   1  15   1     3355.38     3672.93    288.63 o 
   3  15   1     2310.07     2355.43    208.19 o 
   5  15   1       12.37       12.28     85.96 o 
  -4  16   1     3485.74     3761.59    318.82 o 
  -2  16   1      782.35      625.75    155.19 o 
   0  16   1     1561.99     1997.18    222.60 o 
   2  16   1     5641.22     4760.90    370.20 o 
 -14   0   2     3939.05     4141.72    550.53 o 
 -12   0   2      564.29     1119.73    257.97 o 
 -10   0   2     6624.49     7193.78    526.78 o 
  -8   0   2    24728.03    23965.71    840.72 o 
  -6   0   2    25281.62    26335.21    861.92 o 
  -4   0   2    37599.60    37288.64   1130.61 o 
  -2   0   2   143230.23   137288.44   5782.18 o 
   0   0   2     4062.95     3854.80    152.52 o 
   2   0   2     6690.04     6167.55    312.62 o 
   4   0   2    44729.42    45038.01   1493.77 o 
   6   0   2    14462.93    15115.75    632.11 o 
   8   0   2      844.90     1054.45    168.39 o 
  10   0   2    13385.74    14569.00    697.87 o 
  12   0   2    11665.14    12870.39   1043.53 o 
 -13   1   2      526.60      435.97    133.99 o 
 -11   1   2        6.35       11.73     49.69 o 
  -9   1   2     2135.14     2270.97    146.95 o 
  -7   1   2      249.23      266.09     47.02 o 
  -5   1   2      617.90      601.99     42.06 o 
  -3   1   2     3054.82     2750.86    118.43 o 
  -1   1   2     1646.16     1532.89     38.98 o 
   1   1   2      230.70      254.36     24.50 o 
   3   1   2     4411.92     4639.31    121.71 o 
   5   1   2     8280.04     8831.99    294.29 o 
   7   1   2      890.51      965.28    107.45 o 
   9   1   2      300.22      377.59    104.29 o 
  11   1   2     1153.89      856.04    346.24 o 
 -12   2   2     3717.50     3599.28    424.43 o 
 -10   2   2     2949.87     3008.80    278.28 o 
  -8   2   2     4055.29     4154.22    151.88 o 
  -6   2   2    25814.30    25898.13    538.51 o 
  -4   2   2    34209.27    34160.99    760.25 o 
  -2   2   2     5882.67     6019.90    131.23 o 
   0   2   2    18528.71    18751.54    317.00 o 
   2   2   2    23428.96    23022.43    399.62 o 
   4   2   2     3957.92     3864.83    236.19 o 
   6   2   2     7547.93     7304.97    274.06 o 
   8   2   2     9209.67     9523.52    351.31 o 
  10   2   2     2213.09     2142.31    188.89 o 
  12   2   2     3608.56     4480.81    464.40 o 
 -13   3   2     4328.44     4196.12    375.34 o 
 -11   3   2     4770.94     5152.98    382.92 o 
  -9   3   2     1141.03     1147.20     94.10 o 
  -7   3   2     4022.51     4170.48    144.62 o 
  -5   3   2    26690.44    26610.70    504.78 o 
  -3   3   2     4036.77     3856.38    100.37 o 
  -1   3   2      794.88      790.16     40.45 o 
   1   3   2    49185.76    48621.01    775.96 o 
   3   3   2    19965.36    20559.62    533.51 o 
   5   3   2     4916.74     5197.49    229.50 o 
   7   3   2     7337.03     7282.23    367.57 o 
   9   3   2     4657.48     4599.89    272.00 o 
  11   3   2      269.74      269.22    121.74 o 
 -12   4   2      977.30     1104.34    204.22 o 
 -10   4   2      584.04      624.26    125.43 o 
  -8   4   2     3369.20     3569.02    177.60 o 
  -6   4   2     1676.52     1718.31     96.89 o 
  -4   4   2     8191.83     8610.39    200.35 o 
  -2   4   2     1592.24     1560.08     58.40 o 
   0   4   2     6587.14     6424.66    137.22 o 
   2   4   2     3409.82     3454.01    154.48 o 
   4   4   2     6881.09     6861.25    374.84 o 
   6   4   2     1331.40     1366.93    128.54 o 
   8   4   2      948.42     1076.60    164.18 o 
  10   4   2     1814.05     2139.61    440.03 o 
  12   4   2      691.81      457.67    168.93 o 
 -13   5   2     3534.15     3634.84    360.98 o 
 -11   5   2     5350.33     5543.93    417.26 o 
  -9   5   2     3828.05     4048.09    201.20 o 
  -7   5   2    13470.66    13417.43    381.87 o 
  -5   5   2    26441.21    26951.89    593.32 o 
  -3   5   2    19178.78    19198.36    359.29 o 
  -1   5   2    12448.71    12239.23    257.69 o 
   1   5   2    20656.32    21404.60    494.73 o 
   3   5   2    26857.92    28912.99    732.20 o 
   5   5   2     9194.66     9247.55    323.56 o 
   7   5   2     8963.65     8538.70    329.67 o 
   9   5   2     4716.39     4914.32    324.74 o 
  11   5   2     4877.24     4921.85    482.42 o 
 -12   6   2       38.61       27.11     79.56 o 
 -10   6   2        3.54       67.12     64.70 o 
  -8   6   2       27.66       50.56     36.76 o 
  -6   6   2       93.06       86.43     36.90 o 
  -4   6   2      303.85      316.31     38.63 o 
  -2   6   2      247.99      260.95     36.40 o 
   0   6   2      182.96      196.84     46.00 o 
   2   6   2        0.58       15.46     22.24 o 
   4   6   2        1.69       30.63     28.54 o 
   6   6   2       98.64      165.83     52.13 o 
   8   6   2       20.19        5.90     42.96 o 
  10   6   2      207.17       93.23     89.83 o 
 -11   7   2     1767.20     2003.77    317.48 o 
  -9   7   2     6472.98     6176.05    417.73 o 
  -7   7   2     9255.66     9101.25    314.78 o 
  -5   7   2     5623.18     5754.28    175.53 o 
  -3   7   2    19497.28    19973.79    475.30 o 
  -1   7   2    16077.49    16483.59    417.10 o 
   1   7   2     2293.83     2100.88    149.88 o 
   3   7   2    14657.28    14568.43    462.09 o 
   5   7   2    14526.40    14738.49    469.48 o 
   7   7   2     2273.83     2486.92    196.45 o 
   9   7   2     2085.54     2148.92    236.71 o 
  11   7   2     7205.71     7198.70    889.22 o 
 -12   8   2      789.63      673.07    171.78 o 
 -10   8   2     1344.91     1365.13    218.05 o 
  -8   8   2     5571.40     5087.86    319.70 o 
  -6   8   2       10.57       18.44     26.84 o 
  -4   8   2     1381.25     1530.78    108.52 o 
  -2   8   2     7866.91     7639.29    249.19 o 
   0   8   2     3254.27     3257.03    322.17 o 
   2   8   2     1085.20     1163.02    167.54 o 
   4   8   2    19898.91    18431.28    553.01 o 
   6   8   2     3586.34     3339.71    229.98 o 
   8   8   2        3.62      -32.70     46.25 o 
  10   8   2     1888.01     1938.35    247.81 o 
 -11   9   2     2364.93     2829.79    554.44 o 
  -9   9   2      963.14      953.47    188.48 o 
  -7   9   2     1901.50     1953.22    200.51 o 
  -5   9   2     8084.50     8026.17    289.55 o 
  -3   9   2     1450.04     1352.56    121.89 o 
  -1   9   2     1778.43     1849.34    136.46 o 
   1   9   2    15538.97    14961.14    471.54 o 
   3   9   2     3739.56     3339.71    372.17 o 
   5   9   2     2806.28     2694.08    205.91 o 
   7   9   2     5375.44     5235.46    344.42 o 
   9   9   2     1919.00     1860.26    233.28 o 
 -10  10   2     2556.06     1792.08    265.99 o 
  -8  10   2      496.78      390.74    109.02 o 
  -6  10   2    11470.49    11798.67   1021.28 o 
  -4  10   2     8442.87     7814.26    306.10 o 
  -2  10   2      376.65      525.33     76.13 o 
   0  10   2     9716.39     9213.78    347.16 o 
   2  10   2    21289.52    20055.86    609.35 o 
   4  10   2     2508.71     2505.25    203.16 o 
   6  10   2     5084.66     4846.57    367.67 o 
   8  10   2     7124.64     6833.16    462.10 o 
  -9  11   2     1600.62     1359.95    247.53 o 
  -7  11   2      120.67      152.90     73.90 o 
  -5  11   2     1021.81     1098.82    161.89 o 
  -3  11   2     1275.61     1347.85    127.85 o 
  -1  11   2     1990.10     2130.24    181.33 o 
   1  11   2      180.02      121.40     50.08 o 
   3  11   2     1686.37     1615.76    162.69 o 
   5  11   2     5207.39     4950.99    391.98 o 
   7  11   2      197.55      197.04    128.21 o 
   9  11   2        5.97      111.09     98.11 o 
  -8  12   2     3446.28     4090.84    445.86 o 
  -6  12   2     5149.47     4635.33    360.51 o 
  -4  12   2     4140.57     4937.85    547.55 o 
  -2  12   2     9535.50     8515.91    384.50 o 
   0  12   2     1956.12     2215.58    213.67 o 
   2  12   2     5250.65     5690.07    335.12 o 
   4  12   2     8576.81     8381.43    475.05 o 
   6  12   2     2829.25     3520.45    372.16 o 
   8  12   2     1104.12     1006.74    245.93 o 
  -7  13   2      823.69      785.70    161.64 o 
  -5  13   2      279.94      206.19    114.81 o 
  -3  13   2     1787.94     1734.38    187.64 o 
  -1  13   2     1364.88     1492.87    170.73 o 
   1  13   2       47.14      122.78     54.25 o 
   3  13   2      560.52      778.95    130.27 o 
   5  13   2     2311.91     2729.54    266.90 o 
   7  13   2        2.21       37.72     85.68 o 
  -6  14   2     3242.50     3745.22    349.71 o 
  -4  14   2     4914.88     4709.51    338.30 o 
  -2  14   2     1681.55     1822.57    360.76 o 
   0  14   2     3447.61     3517.32    274.00 o 
   2  14   2     4297.94     4797.48    329.78 o 
   4  14   2     3041.54     3048.90    262.87 o 
   6  14   2     2062.04     2042.51    618.98 o 
  -5  15   2     1261.97     1485.88    207.71 o 
  -3  15   2     2533.20     2378.39    324.04 o 
  -1  15   2     2101.79     2090.23    387.40 o 
   1  15   2     1032.42      964.81    163.36 o 
   3  15   2     2120.97     2209.55    314.39 o 
  -2  16   2        1.02       19.90     84.34 o 
   0  16   2     1386.11     1929.46    732.74 o 
   2  16   2     1085.47     1196.20    193.37 o 
 -13   1   3     2375.58     2214.69    334.57 o 
 -11   1   3     4827.00     4699.08    327.44 o 
  -9   1   3     3646.24     3953.63    166.92 o 
  -7   1   3     1243.70     1149.35     71.41 o 
  -5   1   3     3110.19     2975.59    139.78 o 
  -3   1   3    50722.24    49433.12   2205.61 o 
  -1   1   3    16131.54    15317.06    263.05 o 
   1   1   3     8952.22     8906.58    198.51 o 
   3   1   3    24356.08    24748.71    636.39 o 
   5   1   3    16230.72    15916.51    473.87 o 
   7   1   3     2126.16     2076.45    302.37 o 
   9   1   3     1858.09     1952.05    184.20 o 
  11   1   3     2472.26     2878.67    702.92 o 
 -14   2   3      614.15      758.38    163.11 o 
 -12   2   3      571.71      491.63    115.45 o 
 -10   2   3     3548.49     3867.76    278.22 o 
  -8   2   3     2455.31     2527.98    129.83 o 
  -6   2   3     4066.38     3797.28    212.32 o 
  -4   2   3    12595.17    12295.81    446.43 o 
  -2   2   3     3666.17     3518.82     95.56 o 
   0   2   3      405.50      346.37     30.10 o 
   2   2   3     1648.85     1377.19    104.66 o 
   4   2   3     8039.16     7398.38    270.70 o 
   6   2   3      451.71      336.61     68.31 o 
   8   2   3     3818.60     3873.76    291.62 o 
  10   2   3     2243.74     2073.51    201.25 o 
 -13   3   3     3612.30     3461.86    319.19 o 
 -11   3   3     1850.64     1809.02    204.02 o 
  -9   3   3     1173.67     1200.11    121.17 o 
  -7   3   3     5606.02     5262.16    169.39 o 
  -5   3   3    13201.55    12832.82    326.18 o 
  -3   3   3     1875.56     1941.80     76.84 o 
  -1   3   3    20884.20    21244.00    343.86 o 
   1   3   3    14149.29    14490.31    324.13 o 
   3   3   3     2512.12     2535.71    159.53 o 
   5   3   3     6734.21     7152.51    343.46 o 
   7   3   3     9696.12    10034.39    376.20 o 
   9   3   3      293.10      238.91     73.51 o 
  11   3   3      469.24      501.98    294.83 o 
 -12   4   3     5000.27     5566.11    408.05 o 
 -10   4   3      737.80      867.73    136.37 o 
  -8   4   3     2683.13     2801.22    150.42 o 
  -6   4   3    18794.24    18880.29    418.37 o 
  -4   4   3     5444.38     5465.06    129.15 o 
  -2   4   3     3080.94     2923.13     78.16 o 
   0   4   3    22650.23    22673.12    429.46 o 
   2   4   3     4015.21     3585.11    188.54 o 
   4   4   3      561.93      651.66     86.53 o 
   6   4   3    16607.28    16750.23    520.52 o 
   8   4   3     5595.58     6067.13    330.48 o 
  10   4   3       65.29       29.56     81.14 o 
 -13   5   3       16.49       -1.15     76.58 o 
 -11   5   3       91.83       89.42     71.88 o 
  -9   5   3     1133.57     1071.08    146.49 o 
  -7   5   3      258.98      356.20     51.32 o 
  -5   5   3      502.23      653.90     71.30 o 
  -3   5   3     3004.84     3065.47    193.73 o 
  -1   5   3        0.50      -10.13     13.70 o 
   1   5   3      121.02      164.96     39.64 o 
   3   5   3     6091.26     6440.71    251.17 o 
   5   5   3       39.33       21.76     31.44 o 
   7   5   3      353.44      278.31     91.61 o 
   9   5   3     1801.25     1864.64    190.16 o 
  11   5   3      124.95       65.20    186.78 o 
 -12   6   3     2835.66     2815.72    423.47 o 
 -10   6   3     5619.55     5271.44    344.24 o 
  -8   6   3     4443.56     4066.17    181.85 o 
  -6   6   3     1625.80     1722.90    120.36 o 
  -4   6   3    21003.72    20666.14    540.36 o 
  -2   6   3    26023.94    25966.12    524.41 o 
   0   6   3     1177.77     1250.41    108.73 o 
   2   6   3    16192.19    15813.03    470.45 o 
   4   6   3    18214.66    18297.76    544.73 o 
   6   6   3     3658.04     3712.19    251.34 o 
   8   6   3     1908.21     1750.16    175.05 o 
  10   6   3     6485.28     6574.39    600.86 o 
 -11   7   3      306.06      320.29    109.51 o 
  -9   7   3     4106.63     4133.42    334.30 o 
  -7   7   3        2.98       13.34     30.39 o 
  -5   7   3     1293.27     1295.18    111.62 o 
  -3   7   3     5917.45     6069.66    187.99 o 
  -1   7   3      137.51      165.57     49.64 o 
   1   7   3     2547.34     2679.26    178.87 o 
   3   7   3     4416.86     4123.98    239.10 o 
   5   7   3     1065.84      912.50    117.50 o 
   7   7   3       68.15      109.94     56.12 o 
   9   7   3     2010.66     2158.56    251.55 o 
 -12   8   3     2461.50     2305.56    287.60 o 
 -10   8   3     2415.96     2131.16    343.70 o 
  -8   8   3     2885.60     2959.10    227.40 o 
  -6   8   3     6062.75     6703.02    378.10 o 
  -4   8   3     6761.19     6460.55    404.50 o 
  -2   8   3     7430.47     7197.35    272.24 o 
   0   8   3     7951.87     8549.49    311.42 o 
   2   8   3     3181.75     2886.23    200.27 o 
   4   8   3     4898.33     5059.48    344.00 o 
   6   8   3     7328.15     8070.89    394.27 o 
   8   8   3     2322.45     2751.13    230.95 o 
  10   8   3      731.21      648.32    158.24 o 
 -11   9   3     1503.10     1589.24    241.67 o 
  -9   9   3     2000.28     1948.53    252.50 o 
  -7   9   3     2972.58     3426.28    381.65 o 
  -5   9   3     6468.13     6298.46    336.01 o 
  -3   9   3     2594.95     2660.08    161.08 o 
  -1   9   3     2509.74     2536.46    181.06 o 
   1   9   3      805.40      889.25    110.67 o 
   3   9   3      962.01      992.06    124.15 o 
   5   9   3     3137.79     3291.07    241.46 o 
   7   9   3     3530.23     3313.37    265.04 o 
   9   9   3     1540.88     1582.71    226.77 o 
 -10  10   3     1062.80     1219.07    511.61 o 
  -8  10   3     1101.75     1020.56    150.33 o 
  -6  10   3     1023.60     1272.52    165.40 o 
  -4  10   3     1395.74     1505.24    121.00 o 
  -2  10   3      966.61     1055.20    117.57 o 
   0  10   3      202.88      228.14     94.94 o 
   2  10   3       34.03       30.97     38.09 o 
   4  10   3     1312.77     1633.91    215.18 o 
   6  10   3      625.90      257.56    126.23 o 
   8  10   3     1067.18      985.51    195.82 o 
  -9  11   3      922.42      649.52    240.80 o 
  -7  11   3     6420.16     5753.91    397.92 o 
  -5  11   3     5555.13     6077.39    528.66 o 
  -3  11   3     4474.73     4627.74    378.23 o 
  -1  11   3     4882.18     5354.42    263.07 o 
   1  11   3     7811.93     7465.66    376.35 o 
   3  11   3     1578.51     1691.28    177.60 o 
   5  11   3     4660.33     4654.29    309.86 o 
   7  11   3     6330.08     6981.83    611.23 o 
  -8  12   3       81.09       83.83    112.58 o 
  -6  12   3      182.43       74.09     71.35 o 
  -4  12   3      209.68      234.22     93.10 o 
  -2  12   3       49.90        8.79     41.73 o 
   0  12   3     1838.57     1895.11    161.87 o 
   2  12   3        4.00      -22.96     46.50 o 
   4  12   3      157.88       70.59     63.15 o 
   6  12   3      310.18      385.33    108.31 o 
  -7  13   3      847.87      745.76    153.31 o 
  -5  13   3     2356.97     2645.47    244.00 o 
  -3  13   3     8373.12     8461.39    505.42 o 
  -1  13   3     1599.15     1567.50    172.08 o 
   1  13   3     1588.01     1711.59    185.38 o 
   3  13   3     6907.87     7072.80    511.52 o 
   5  13   3     2540.47     2478.52    236.76 o 
  -6  14   3       33.92       72.89     72.02 o 
  -4  14   3     2872.46     3507.87    333.18 o 
  -2  14   3     2581.30     2839.59    294.26 o 
   0  14   3      139.80      170.29     65.82 o 
   2  14   3      431.51      356.13    100.90 o 
   4  14   3     4738.70     5186.00    356.99 o 
  -5  15   3     2189.52     2427.71    384.40 o 
  -3  15   3       18.19       11.01     78.20 o 
  -1  15   3     2050.23     2237.63    494.38 o 
   1  15   3     1330.32     1319.65    211.46 o 
   3  15   3        8.04       44.20     73.62 o 
  -2  16   3     1841.38     1696.36    309.41 o 
   0  16   3     3625.03     4049.64    374.26 o 
 -14   0   4      803.17      934.52    224.47 o 
 -12   0   4     8541.74     6931.56    509.62 o 
 -10   0   4    19679.48    19417.27   1003.58 o 
  -8   0   4    11378.00    11339.81    418.33 o 
  -6   0   4     4594.23     4477.48    284.87 o 
  -4   0   4    42923.72    43514.25   1100.06 o 
  -2   0   4    11514.56    11177.80    300.98 o 
   0   0   4     5280.76     4902.06    203.88 o 
   2   0   4    28223.72    28819.06   1599.20 o 
   4   0   4    18144.30    18193.29    772.39 o 
   6   0   4     5619.99     6786.24    978.80 o 
   8   0   4    17540.97    18282.98    956.70 o 
  10   0   4     8940.77     8994.19    892.92 o 
 -13   1   4        1.66      -20.82     57.94 o 
 -11   1   4      791.37     1007.72    133.13 o 
  -9   1   4      102.78      158.71     36.16 o 
  -7   1   4      148.02      153.27     42.89 o 
  -5   1   4     2870.78     2771.17    140.18 o 
  -3   1   4     2870.55     2842.47    102.11 o 
  -1   1   4       95.67      110.70     19.50 o 
   1   1   4     1890.64     1776.68    147.02 o 
   3   1   4     4437.30     4259.77    224.75 o 
   5   1   4     1375.49     1070.46    118.51 o 
   7   1   4      463.43      338.40     85.57 o 
   9   1   4     1620.19     1782.42    190.07 o 
  11   1   4       22.04       13.14     98.78 o 
 -12   2   4     3738.91     3465.78    279.09 o 
 -10   2   4     5612.96     5034.01    260.91 o 
  -8   2   4    10927.25    10810.13    297.38 o 
  -6   2   4     7239.64     7430.54    314.74 o 
  -4   2   4     3386.30     3529.15    110.39 o 
  -2   2   4    20356.70    19505.00    357.02 o 
   0   2   4    14034.93    13335.62    302.23 o 
   2   2   4     1464.31     1496.78    120.40 o 
   4   2   4     9853.77    10310.44    358.14 o 
   6   2   4    16398.38    16291.39    525.08 o 
   8   2   4     2896.53     2511.05    208.78 o 
  10   2   4     2251.95     1980.13    220.13 o 
 -13   3   4     1987.03     1858.41    219.34 o 
 -11   3   4     1327.00     1257.53    151.88 o 
  -9   3   4     2334.20     2609.07    203.27 o 
  -7   3   4     8858.64     9224.24    404.37 o 
  -5   3   4     3949.47     4693.92    247.15 o 
  -3   3   4     6549.14     6734.09    165.35 o 
  -1   3   4    39182.86    40795.96    714.10 o 
   1   3   4     8920.12     9390.78    301.59 o 
   3   3   4     1203.14     1098.99    109.01 o 
   5   3   4     6543.69     6671.02    310.79 o 
   7   3   4     6506.46     6246.07    453.27 o 
   9   3   4      264.67      239.09     82.70 o 
 -12   4   4      615.83      483.47    113.18 o 
 -10   4   4     2386.75     2316.71    238.81 o 
  -8   4   4      721.15      783.01     68.61 o 
  -6   4   4     3408.53     3367.35    108.16 o 
  -4   4   4     1934.47     1939.59     95.40 o 
  -2   4   4     5820.96     5920.71    143.38 o 
   0   4   4     2085.20     2124.48    122.56 o 
   2   4   4     4186.11     4741.95    241.33 o 
   4   4   4     1298.36     1267.97    169.31 o 
   6   4   4     1319.90     1196.56    287.48 o 
   8   4   4     2614.12     2517.34    233.63 o 
  10   4   4      468.23      388.84    124.71 o 
 -13   5   4     3532.99     3104.49    300.22 o 
 -11   5   4     4769.31     5032.21    335.12 o 
  -9   5   4     8147.18     8330.98    386.14 o 
  -7   5   4     8991.89     8858.47    235.67 o 
  -5   5   4     7856.86     7664.66    231.96 o 
  -3   5   4    16004.16    16503.36    442.25 o 
  -1   5   4    19847.81    19634.64    464.11 o 
   1   5   4    15610.97    16382.03    473.48 o 
   3   5   4     5028.27     5277.03    276.84 o 
   5   5   4    11216.10    11119.54    404.28 o 
   7   5   4     7995.24     8563.43    401.28 o 
   9   5   4     4949.08     5185.60    339.58 o 
 -12   6   4       77.82      155.43     87.42 o 
 -10   6   4       18.20       53.07     55.85 o 
  -8   6   4       50.44       16.31     32.68 o 
  -6   6   4      109.58       92.16     32.73 o 
  -4   6   4        0.06        9.50     23.92 o 
  -2   6   4      613.66      597.96     60.47 o 
   0   6   4        0.13        3.98     21.70 o 
   2   6   4      179.77      119.41     44.43 o 
   4   6   4       53.74       75.74     43.08 o 
   6   6   4        9.42        1.87     42.29 o 
   8   6   4      403.83      381.28     95.45 o 
  10   6   4        4.35      -12.80     84.49 o 
 -11   7   4     5661.89     5166.31    389.96 o 
  -9   7   4     5975.54     5825.68    359.45 o 
  -7   7   4     2037.89     2131.10    142.66 o 
  -5   7   4     8584.89     8680.82    289.64 o 
  -3   7   4    15196.16    15274.25    494.45 o 
  -1   7   4     3554.71     3430.26    281.84 o 
   1   7   4     8917.53     9105.27    599.87 o 
   3   7   4    10431.22    10467.84    510.10 o 
   5   7   4     3783.65     3976.67    262.27 o 
   7   7   4     4118.42     3637.70    266.16 o 
   9   7   4     7331.85     7580.23    562.01 o 
 -12   8   4      406.14      189.51    107.09 o 
 -10   8   4     2671.61     2782.77    282.60 o 
  -8   8   4        9.69      106.05     73.25 o 
  -6   8   4     1355.62     1407.99    139.35 o 
  -4   8   4     9085.35     9434.50    297.31 o 
  -2   8   4     6530.38     6581.51    231.21 o 
   0   8   4     1306.33     1177.83    171.14 o 
   2   8   4     9760.80    10207.95    376.69 o 
   4   8   4     1477.15     1339.78    149.60 o 
   6   8   4       36.44        1.23     48.45 o 
   8   8   4     2397.60     2438.95    227.74 o 
 -11   9   4      863.22      950.51    183.72 o 
  -9   9   4     1559.85     1452.56    217.36 o 
  -7   9   4     3485.38     3661.08    344.34 o 
  -5   9   4     1332.45     1159.12    113.63 o 
  -3   9   4     4093.41     3991.92    270.31 o 
  -1   9   4    15276.24    14791.48    587.64 o 
   1   9   4     1401.81     1150.51    130.42 o 
   3   9   4     1290.17     1472.23    161.17 o 
   5   9   4     5407.85     5119.70    319.02 o 
   7   9   4     2165.90     1746.49    192.37 o 
 -10  10   4      830.51      765.09    179.27 o 
  -8  10   4     5301.66     4811.16    417.78 o 
  -6  10   4     4265.84     4529.32    314.65 o 
  -4  10   4     1847.74     1790.40    196.75 o 
  -2  10   4    12965.04    12373.54    711.87 o 
   0  10   4    16410.54    16742.96    536.39 o 
   2  10   4      542.87      642.72    109.10 o 
   4  10   4     3116.38     3194.07    247.63 o 
   6  10   4     8510.40     8077.78    429.04 o 
   8  10   4      756.34      698.69    242.57 o 
  -9  11   4       37.60      -54.30     73.34 o 
  -7  11   4      252.15      144.97     93.14 o 
  -5  11   4     1378.30     1297.76    169.45 o 
  -3  11   4     2684.72     2629.63    263.79 o 
  -1  11   4        6.12      -15.43     34.50 o 
   1  11   4      895.08      824.44    122.61 o 
   3  11   4     2823.86     2666.66    249.26 o 
   5  11   4      675.87      783.98    134.59 o 
   7  11   4        3.41      -14.14     80.94 o 
  -8  12   4     2917.17     3096.49    368.58 o 
  -6  12   4     1807.72     1899.79    205.27 o 
  -4  12   4     7261.94     7349.40    451.22 o 
  -2  12   4     3056.00     3456.90    301.30 o 
   0  12   4     4428.61     4179.72    283.24 o 
   2  12   4     5664.87     5541.24    345.18 o 
   4  12   4     2387.68     2119.87    215.72 o 
   6  12   4     2235.75     1713.39    200.65 o 
  -7  13   4       60.78       10.74     74.42 o 
  -5  13   4      861.80      868.89    349.80 o 
  -3  13   4     1083.19     1068.81    173.96 o 
  -1  13   4      187.94      365.14    113.66 o 
   1  13   4      275.41      385.16     95.39 o 
   3  13   4     2027.06     2458.61    235.73 o 
   5  13   4       33.10       31.15     72.39 o 
  -6  14   4     2699.57     2931.54    318.86 o 
  -4  14   4     1638.56     1523.23    217.29 o 
  -2  14   4     3776.94     4540.06    381.33 o 
   0  14   4     3876.67     4041.33    353.56 o 
   2  14   4     1996.59     2101.37    224.59 o 
   4  14   4     1763.36     1703.04    273.24 o 
  -3  15   4     2605.31     2567.24    292.82 o 
  -1  15   4     1610.79     1705.71    277.78 o 
   1  15   4     1217.82     1824.47    257.13 o 
 -13   1   5      706.36      915.36    139.99 o 
 -11   1   5     1855.57     1978.16    171.69 o 
  -9   1   5     4503.98     4648.78    219.50 o 
  -7   1   5     5520.57     5687.79    250.31 o 
  -5   1   5    17341.60    17112.96    410.71 o 
  -3   1   5     9834.16     9610.97    236.59 o 
  -1   1   5    11592.01    11479.26    269.78 o 
   1   1   5    14253.29    14228.10    421.87 o 
   3   1   5     5217.96     4671.53    338.18 o 
   5   1   5      638.74      523.72    127.72 o 
   7   1   5     3434.30     3415.52    253.82 o 
   9   1   5     5869.17     5923.48    368.51 o 
 -12   2   5     1779.76     1518.26    166.98 o 
 -10   2   5     1670.86     1695.88    143.33 o 
  -8   2   5     1862.66     1936.46    170.44 o 
  -6   2   5     3040.78     3384.26    285.90 o 
  -4   2   5      215.27      198.69     34.29 o 
  -2   2   5     1379.85     1439.83     68.23 o 
   0   2   5     5431.64     5316.86    205.77 o 
   2   2   5     7969.83     8270.38    301.93 o 
   4   2   5      130.50      168.94     53.29 o 
   6   2   5     3863.96     3424.46    273.74 o 
   8   2   5     2889.38     2799.45    325.95 o 
  10   2   5      222.96      219.88    103.63 o 
 -13   3   5      408.53      547.75    116.04 o 
 -11   3   5     1135.31     1309.69    184.45 o 
  -9   3   5     4185.09     4528.74    437.26 o 
  -7   3   5     6896.38     6779.04    332.34 o 
  -5   3   5      645.44      687.48     52.90 o 
  -3   3   5    10908.79    11244.54    285.00 o 
  -1   3   5    13059.29    12666.45    326.81 o 
   1   3   5     1879.52     2067.54    149.06 o 
   3   3   5     3593.12     4453.77    379.51 o 
   5   3   5     6528.83     7261.56    568.64 o 
   7   3   5      694.94      547.64    122.35 o 
   9   3   5     1091.34     1052.70    231.25 o 
 -12   4   5      555.17      643.69    119.02 o 
 -10   4   5     2739.10     2514.90    344.39 o 
  -8   4   5    10515.33    10525.98    482.63 o 
  -6   4   5     1615.73     1650.54    126.86 o 
  -4   4   5      454.65      392.69     46.41 o 
  -2   4   5    15973.68    15740.43    339.12 o 
   0   4   5     8839.10     8454.02    290.35 o 
   2   4   5      895.66     1165.43    122.31 o 
   4   4   5     9955.40     9701.40    605.34 o 
   6   4   5     4994.07     5080.72    309.80 o 
   8   4   5      402.87      445.29    105.19 o 
 -13   5   5       17.47      -24.99    123.83 o 
 -11   5   5      402.13      435.07     92.13 o 
  -9   5   5       40.33        5.42     40.90 o 
  -7   5   5      529.10      533.68     63.74 o 
  -5   5   5     1168.10     1212.03     83.18 o 
  -3   5   5        0.44        4.34     24.96 o 
  -1   5   5       10.27       -0.77     22.20 o 
   1   5   5     4222.95     4358.37    257.25 o 
   3   5   5        3.35       11.27     33.42 o 
   5   5   5      490.48      480.92    127.20 o 
   7   5   5     2291.47     2073.08    206.83 o 
   9   5   5      182.59      121.50     81.87 o 
 -12   6   5     2065.95     1960.11    217.72 o 
 -10   6   5     3971.22     3734.83    521.56 o 
  -8   6   5     3348.35     3105.58    243.59 o 
  -6   6   5     8690.96     8622.62    268.79 o 
  -4   6   5    10471.69    10445.08    332.15 o 
  -2   6   5     2454.61     2613.84    155.48 o 
   0   6   5    16679.22    16816.03    499.68 o 
   2   6   5    10958.49    11043.04    390.84 o 
   4   6   5     1167.97     1269.31    144.31 o 
   6   6   5     1935.68     2211.51    204.34 o 
   8   6   5     9785.12     9563.21    485.30 o 
 -11   7   5     2275.40     2115.99    283.29 o 
  -9   7   5       39.25       82.67     60.21 o 
  -7   7   5      145.70      132.28     63.98 o 
  -5   7   5      914.52      970.07     88.86 o 
  -3   7   5       67.98       68.57     37.68 o 
  -1   7   5      333.91      322.86     65.24 o 
   1   7   5     4778.08     4448.94    257.27 o 
   3   7   5     1424.25     1333.15    162.15 o 
   5   7   5       22.86       64.60     55.15 o 
   7   7   5     2111.52     1803.52    193.83 o 
 -10   8   5     2785.10     3047.80    300.59 o 
  -8   8   5     4121.90     4699.07    363.24 o 
  -6   8   5     2592.76     2389.29    177.79 o 
  -4   8   5     2973.50     2999.60    192.91 o 
  -2   8   5     7406.50     7069.15    236.03 o 
   0   8   5     4118.17     4078.99    345.33 o 
   2   8   5     3666.08     3502.74    240.10 o 
   4   8   5     4965.66     5481.72    330.13 o 
   6   8   5     2318.69     2662.93    238.97 o 
   8   8   5     1276.68     1065.47    165.68 o 
 -11   9   5     1721.39     1707.04    273.75 o 
  -9   9   5     2121.43     2053.75    251.92 o 
  -7   9   5     2064.77     2355.73    340.89 o 
  -5   9   5      136.35       99.31     60.17 o 
  -3   9   5     1035.19      876.85    183.48 o 
  -1   9   5     2545.47     2462.24    263.64 o 
   1   9   5     2854.43     2684.16    211.92 o 
   3   9   5     3072.82     3032.29    238.21 o 
   5   9   5     2948.65     2987.16    467.34 o 
   7   9   5     1782.88     1359.13    194.73 o 
 -10  10   5      859.30      760.38    169.89 o 
  -8  10   5      333.50      202.41    102.22 o 
  -6  10   5      157.97      205.29     72.43 o 
  -4  10   5       85.51      124.75    102.54 o 
  -2  10   5      443.15      448.62    104.83 o 
   0  10   5      100.44      114.42     56.71 o 
   2  10   5     2208.52     2647.34    223.52 o 
   4  10   5      909.88      839.89    137.64 o 
   6  10   5      923.75     1100.30    165.19 o 
  -9  11   5     5192.83     5490.41    474.32 o 
  -7  11   5     3058.50     3055.46    282.23 o 
  -5  11   5     1548.90     1456.51    225.42 o 
  -3  11   5     2818.38     3224.70    278.72 o 
  -1  11   5     8447.39     8777.43    714.58 o 
   1  11   5     2774.33     2759.48    228.54 o 
   3  11   5     2843.92     3322.61    322.27 o 
   5  11   5     4562.62     4767.56    596.34 o 
  -8  12   5      180.90       79.24     85.26 o 
  -6  12   5        5.62       41.93     75.44 o 
  -4  12   5        2.46       24.52     59.37 o 
  -2  12   5     1118.34      889.20    177.14 o 
   0  12   5       24.81       32.13     62.72 o 
   2  12   5      349.13      260.17     92.66 o 
   4  12   5       76.65       58.75     77.45 o 
  -7  13   5     2071.95     2096.12    261.31 o 
  -5  13   5     3804.81     3811.90    779.81 o 
  -3  13   5      992.43      779.06    154.25 o 
  -1  13   5     2479.81     2283.50    334.27 o 
   1  13   5     6239.36     5934.36    442.35 o 
   3  13   5     1070.54     1051.24    193.90 o 
  -4  14   5      967.39      926.28    192.54 o 
  -2  14   5        3.19      -37.35     69.29 o 
   0  14   5      710.34      848.78    196.01 o 
   2  14   5     3554.08     4040.28    476.79 o 
 -12   0   6     5360.57     6183.75    439.46 o 
 -10   0   6     3459.16     3379.22    260.71 o 
  -8   0   6     2737.26     2623.59    145.49 o 
  -6   0   6    18812.14    19021.63    655.31 o 
  -4   0   6     4462.89     4540.15    384.82 o 
  -2   0   6     3962.82     4521.65    304.16 o 
   0   0   6    29679.46    31552.18   1136.29 o 
   2   0   6    22232.38    22308.08    903.38 o 
   4   0   6     4434.61     4894.20   1178.97 o 
   6   0   6     8069.32     8655.27    615.26 o 
   8   0   6     6147.15     6229.00    561.17 o 
 -13   1   6      200.16      348.03    153.21 o 
 -11   1   6       64.32      145.66     56.62 o 
  -9   1   6       43.69       31.58     49.42 o 
  -7   1   6     2502.89     2436.08     94.67 o 
  -5   1   6      976.09     1120.03     92.44 o 
  -3   1   6       11.25       14.73     16.63 o 
  -1   1   6      640.69      602.64     72.52 o 
   1   1   6     2850.52     3083.14    195.01 o 
   3   1   6      965.74      861.58    112.10 o 
   5   1   6      384.08      367.00     86.47 o 
   7   1   6     1861.46     2157.35    245.74 o 
   9   1   6        0.93      -15.83     76.49 o 
 -12   2   6     1912.99     2228.88    310.41 o 
 -10   2   6     3445.04     3088.31    334.71 o 
  -8   2   6     4127.49     4114.22    262.29 o 
  -6   2   6     3047.97     2728.61    114.95 o 
  -4   2   6     6968.02     6952.92    227.00 o 
  -2   2   6     7202.11     7102.11    210.74 o 
   0   2   6     4571.99     4698.04    227.41 o 
   2   2   6    12601.64    12552.46    587.28 o 
   4   2   6    11307.85    10702.63    403.77 o 
   6   2   6      806.63      695.76    121.67 o 
   8   2   6     1694.74     1631.06    192.18 o 
 -13   3   6      594.88      994.11    239.16 o 
 -11   3   6      984.46      813.16    200.17 o 
  -9   3   6     5707.75     6422.22    491.63 o 
  -7   3   6     6154.57     6304.03    267.36 o 
  -5   3   6     3376.75     3344.97    145.90 o 
  -3   3   6     9994.77     9579.42    294.40 o 
  -1   3   6     3751.04     3899.59    192.30 o 
   1   3   6     2198.41     2169.02    166.79 o 
   3   3   6     5033.30     5288.71    295.25 o 
   5   3   6     4328.09     4137.01    278.01 o 
   7   3   6      428.30      454.00    106.22 o 
 -12   4   6      895.65     1177.66    262.63 o 
 -10   4   6      329.27      425.46    156.51 o 
  -8   4   6     2451.51     1993.02    304.23 o 
  -6   4   6     1410.00     1631.27    103.48 o 
  -4   4   6     1665.60     1732.57    117.39 o 
  -2   4   6     1102.81     1155.12     86.75 o 
   0   4   6     3669.04     3622.60    211.06 o 
   2   4   6     1594.98     1432.53    144.12 o 
   4   4   6      795.49     1051.62    134.20 o 
   6   4   6     1942.32     1997.20    195.02 o 
   8   4   6      479.89      432.79    110.56 o 
 -11   5   6     2622.06     2892.67    435.62 o 
  -9   5   6     5696.43     4934.70    539.41 o 
  -7   5   6     7436.44     7725.74    247.94 o 
  -5   5   6     8361.03     8229.17    312.13 o 
  -3   5   6     5990.97     6048.69    267.63 o 
  -1   5   6    10522.73    11203.40    465.32 o 
   1   5   6     7629.71     7971.39    322.03 o 
   3   5   6    10269.47     9590.54    375.47 o 
   5   5   6     4616.21     4519.09    300.71 o 
   7   5   6     3579.23     3077.37    262.39 o 
 -12   6   6        1.48      -60.54    103.93 o 
 -10   6   6        0.59        9.15     47.02 o 
  -8   6   6        0.03      -17.97     45.97 o 
  -6   6   6        7.86        9.91     34.85 o 
  -4   6   6      292.60      291.69     57.59 o 
  -2   6   6       59.28       96.25     41.34 o 
   0   6   6      319.59      265.09     99.89 o 
   2   6   6       45.30       56.68     47.80 o 
   4   6   6        0.63       -6.87     45.87 o 
   6   6   6      351.37      236.19     83.90 o 
 -11   7   6     2050.06     2309.33    432.18 o 
  -9   7   6     1930.76     1797.97    194.35 o 
  -7   7   6     6267.58     6008.57    532.89 o 
  -5   7   6     7395.55     7405.19    324.56 o 
  -3   7   6     1299.16     1356.05    279.11 o 
  -1   7   6     7200.26     7039.85    299.37 o 
   1   7   6    11097.26    11268.55    410.19 o 
   3   7   6     4021.31     3917.44    273.99 o 
   5   7   6     2250.55     2439.21    226.85 o 
   7   7   6     5121.37     4861.57    389.22 o 
 -10   8   6      210.60      224.10     94.91 o 
  -8   8   6     3073.33     2831.66    232.95 o 
  -6   8   6     6080.11     5988.24    378.62 o 
  -4   8   6     2555.71     2596.17    214.27 o 
  -2   8   6      177.97      205.20     73.64 o 
   0   8   6     4392.95     4292.34    278.00 o 
   2   8   6     1165.33     1261.38    154.05 o 
   4   8   6       29.54       72.30     98.25 o 
   6   8   6     2474.61     2727.86    255.94 o 
  -9   9   6     2447.44     2352.77    277.80 o 
  -7   9   6     2268.19     2027.37    202.78 o 
  -5   9   6     2738.92     2650.61    223.23 o 
  -3   9   6     6365.29     5891.23    364.18 o 
  -1   9   6      466.46      400.32    102.08 o 
   1   9   6     1450.97     1750.35    179.29 o 
   3   9   6     4451.16     4494.99    309.39 o 
   5   9   6     1375.28     1445.19    183.87 o 
 -10  10   6     3078.71     3257.14    338.07 o 
  -8  10   6     4962.83     4534.88    331.09 o 
  -6  10   6     2923.21     2885.54    304.93 o 
  -4  10   6     5338.25     6437.33    464.97 o 
  -2  10   6     6287.93     6715.48    504.32 o 
   0  10   6      717.37      775.00    146.84 o 
   2  10   6     3385.13     3513.09    271.36 o 
   4  10   6     6250.05     6170.11    389.78 o 
  -9  11   6       14.42       42.76     76.09 o 
  -7  11   6     1343.76     1523.36    359.15 o 
  -5  11   6     1560.06     1749.06    256.46 o 
  -3  11   6        1.19       12.35     59.03 o 
  -1  11   6       92.27      106.59     72.39 o 
   1  11   6     1052.66      990.01    178.52 o 
   3  11   6      445.19      651.23    170.56 o 
  -6  12   6     5122.78     4457.57    427.90 o 
  -4  12   6     1308.87     1469.23    203.21 o 
  -2  12   6     2427.91     2874.52    289.37 o 
   0  12   6     5896.99     5603.69    706.75 o 
   2  12   6     3082.40     3105.83    506.22 o 
  -5  13   6      512.54      660.51    319.75 o 
  -3  13   6      165.46       23.90     74.81 o 
  -1  13   6      236.78      399.70    133.35 o 
   1  13   6     2188.47     2384.24    351.43 o 
 -11   1   7     3034.56     3029.27    330.32 o 
  -9   1   7     2546.24     2668.38    143.05 o 
  -7   1   7     9270.17     9693.31    536.18 o 
  -5   1   7     7139.76     7175.97    272.83 o 
  -3   1   7     2752.47     2465.03    244.03 o 
  -1   1   7     2609.21     2692.54    230.32 o 
   1   1   7     3485.52     3217.32    258.40 o 
   3   1   7     3283.17     3274.78    236.85 o 
   5   1   7     4726.77     4861.37    321.68 o 
   7   1   7     4796.70     4648.08    409.99 o 
 -12   2   7      406.38      595.01    177.93 o 
 -10   2   7      195.91      164.33    101.18 o 
  -8   2   7     1247.67     1042.84    189.18 o 
  -6   2   7      774.04      900.55    105.04 o 
  -4   2   7     2162.06     2682.53    242.67 o 
  -2   2   7     2867.10     2441.26    219.32 o 
   0   2   7     4597.15     4989.35    263.45 o 
   2   2   7      272.51      160.62    116.66 o 
   4   2   7     2951.25     3423.66    254.93 o 
   6   2   7     1367.06     1567.59    184.34 o 
 -11   3   7     1501.51     1740.27    295.44 o 
  -9   3   7     2626.63     3139.87    370.13 o 
  -7   3   7     1196.35     1044.83    118.61 o 
  -5   3   7     6612.66     6907.19    246.81 o 
  -3   3   7     4343.96     4724.79    219.20 o 
  -1   3   7      423.63      333.77     63.78 o 
   1   3   7     3040.67     2819.42    203.88 o 
   3   3   7     6215.02     5963.78    370.95 o 
   5   3   7      965.90     1154.52    150.42 o 
   7   3   7      648.50      548.85    126.18 o 
 -12   4   7     1064.29     1294.08    286.93 o 
 -10   4   7     2300.18     2546.57    368.62 o 
  -8   4   7      958.72      926.87    329.15 o 
  -6   4   7     2024.66     1976.54    195.50 o 
  -4   4   7     9197.50     9124.62    294.53 o 
  -2   4   7     3558.66     3964.66    612.51 o 
   0   4   7      586.76      647.39     95.66 o 
   2   4   7     8078.67     9009.59    388.93 o 
   4   4   7     4756.49     5241.33    329.44 o 
   6   4   7      204.01      269.52     94.40 o 
 -11   5   7        2.78        2.33    111.48 o 
  -9   5   7      331.81      329.35    108.29 o 
  -7   5   7      525.96      512.86     92.39 o 
  -5   5   7       18.17       89.16     55.58 o 
  -3   5   7       11.12        1.06     35.65 o 
  -1   5   7     1848.52     2039.10    159.95 o 
   1   5   7        3.35       46.39     47.08 o 
   3   5   7      220.29      250.25     79.63 o 
   5   5   7     2028.64     1933.98    204.80 o 
 -10   6   7     1418.02     1511.96    326.75 o 
  -8   6   7     3866.44     3956.50    252.90 o 
  -6   6   7     8020.45     7848.12    421.02 o 
  -4   6   7     1973.05     2133.11    182.46 o 
  -2   6   7     5818.50     5803.33    631.97 o 
   0   6   7     4618.61     4782.06    330.61 o 
   2   6   7     2287.43     2434.45    209.46 o 
   4   6   7     3274.75     3262.30    262.68 o 
   6   6   7     7358.72     7770.85    444.38 o 
 -11   7   7       30.50      -45.44    110.52 o 
  -9   7   7        0.95       11.21     63.96 o 
  -7   7   7      406.15      312.96    157.26 o 
  -5   7   7      487.16      296.59    122.19 o 
  -3   7   7       10.00       30.00     53.19 o 
  -1   7   7     2495.65     2154.47    217.45 o 
   1   7   7     1358.31     1263.08    146.74 o 
   3   7   7        0.66        1.38     56.05 o 
   5   7   7      934.88      905.48    153.67 o 
 -10   8   7     1126.43     1190.29    312.67 o 
  -8   8   7     1337.96     1295.10    182.75 o 
  -6   8   7     3095.62     2540.49    266.72 o 
  -4   8   7     4906.50     5041.49    708.13 o 
  -2   8   7     1549.56     1931.69    206.61 o 
   0   8   7     2177.41     2458.99    373.46 o 
   2   8   7     4964.03     4718.71    311.19 o 
   4   8   7     2647.77     2701.33    318.65 o 
  -9   9   7      301.16      438.15    101.18 o 
  -7   9   7      345.49      416.60    115.21 o 
  -5   9   7     2057.91     2085.95    259.06 o 
  -3   9   7     2548.57     2559.42    243.32 o 
  -1   9   7     1855.69     2295.07    248.90 o 
   1   9   7     2551.31     2357.47    261.94 o 
   3   9   7     2521.58     2215.24    324.91 o 
  -8  10   7       23.00       29.66     76.05 o 
  -6  10   7      261.51      345.47    120.62 o 
  -4  10   7     1087.67     1053.59    351.80 o 
  -2  10   7      186.67      253.90     97.82 o 
   0  10   7     1781.72     1918.59    236.37 o 
   2  10   7      803.86      527.19    142.65 o 
  -7  11   7     1767.66     1827.62    311.16 o 
  -5  11   7     3038.51     2922.39    341.13 o 
  -3  11   7     4634.99     4569.55    715.75 o 
  -1  11   7     1415.80     1497.39    268.26 o 
   1  11   7     2210.91     2072.08    264.06 o 
  -6  12   7        3.79       33.83     85.27 o 
  -4  12   7      211.50      231.15    121.18 o 
  -2  12   7      195.42      353.03    116.16 o 
   0  12   7      233.73      315.65    122.43 o 
 -10   0   8     1053.92     1025.27    171.47 o 
  -8   0   8     5817.16     5818.98    413.65 o 
  -6   0   8     5057.85     5610.85    432.73 o 
  -4   0   8     8508.71     8248.43    602.42 o 
  -2   0   8    17021.93    15594.61    978.59 o 
   0   0   8     7747.52     8168.51    549.84 o 
   2   0   8     1694.62     1962.45    267.03 o 
   4   0   8     4939.39     4684.62    449.78 o 
   6   0   8     5037.87     4205.01    644.43 o 
  -9   1   8      777.97      751.75    143.05 o 
  -7   1   8       99.44       94.35     64.73 o 
  -5   1   8        4.53       -8.61     41.15 o 
  -3   1   8      319.02      340.12     95.18 o 
  -1   1   8     1135.47     1343.15    158.30 o 
   1   1   8      405.32      317.75    156.72 o 
   3   1   8      658.16      766.58    158.55 o 
   5   1   8     1919.18     1948.11    217.26 o 
 -10   2   8     1466.49     1744.66    264.28 o 
  -8   2   8     1132.30     1188.14    133.55 o 
  -6   2   8     4903.24     4596.05    286.37 o 
  -4   2   8     7756.65     8943.58    450.31 o 
  -2   2   8     3658.24     3365.82    666.47 o 
   0   2   8     4825.53     4773.74    271.73 o 
   2   2   8     4937.28     5051.94    330.15 o 
   4   2   8      936.97     1010.28    149.00 o 
   6   2   8     1833.34     1964.31    221.32 o 
 -11   3   8     3107.78     3459.12    412.28 o 
  -9   3   8     2237.16     2866.72    366.01 o 
  -7   3   8      757.63      983.59    265.93 o 
  -5   3   8     4429.31     5036.88    355.16 o 
  -3   3   8     2754.88     3255.14    303.90 o 
  -1   3   8     1311.37     1305.07    159.07 o 
   1   3   8     2278.64     2106.40    188.30 o 
   3   3   8     4297.94     4029.28    282.44 o 
   5   3   8     1502.77     1412.24    205.44 o 
 -10   4   8     1041.18     1179.17    249.04 o 
  -8   4   8      388.16      430.57    103.65 o 
  -6   4   8      949.29      851.96    136.80 o 
  -4   4   8     1305.26     1356.64    189.15 o 
  -2   4   8     1905.55     2101.38    254.59 o 
   0   4   8      758.09      831.17    139.66 o 
   2   4   8      435.53      431.70     95.56 o 
   4   4   8     2003.68     1828.01    218.45 o 
 -11   5   8     3413.40     3173.70    434.93 o 
  -9   5   8     2445.83     2493.44    373.56 o 
  -7   5   8     3410.07     3515.94    326.20 o 
  -5   5   8     4794.29     4574.81    349.53 o 
  -3   5   8     8722.89     9178.41    494.19 o 
  -1   5   8     3841.44     3506.80    275.44 o 
   1   5   8     4524.60     3939.02    316.93 o 
   3   5   8     3625.47     3803.39    281.75 o 
   5   5   8     4205.89     4187.14    316.98 o 
 -10   6   8        0.01       24.30     90.20 o 
  -8   6   8        0.99       19.15     55.15 o 
  -6   6   8       54.78       25.57    117.72 o 
  -4   6   8       89.47      157.53     81.61 o 
  -2   6   8      258.11      217.86    101.02 o 
   0   6   8       19.75       15.83     58.23 o 
   2   6   8       16.48       29.96     67.51 o 
   4   6   8       90.35       16.06     82.95 o 
  -9   7   8     1946.09     1458.00    312.88 o 
  -7   7   8     3147.12     3036.15    372.60 o 
  -5   7   8     2328.76     2487.53    274.63 o 
  -3   7   8     6103.41     6536.50    500.83 o 
  -1   7   8     4869.99     5170.98    364.12 o 
   1   7   8     1777.20     1498.68    206.03 o 
   3   7   8     1966.42     2297.91    272.50 o 
  -8   8   8     1373.76     1158.53    245.75 o 
  -6   8   8      774.09      956.78    182.04 o 
  -4   8   8      172.94      158.17    115.46 o 
  -2   8   8     1657.85     2223.93    298.33 o 
   0   8   8      654.14      718.70    216.94 o 
   2   8   8       97.82      107.03     86.14 o 
  -7   9   8      912.35      647.58    146.11 o 
  -5   9   8     3174.70     2750.52    308.36 o 
  -3   9   8      370.93      625.40    169.49 o 
  -1   9   8      921.75      490.48    154.72 o 
   1   9   8     2520.79     2905.96    304.30 o 
  -6  10   8     2116.63     1616.64    242.77 o 
  -4  10   8     3778.83     3378.32    368.71 o 
  -2  10   8      872.90     1109.39    230.81 o 
   0  10   8     1697.25     2024.12    256.54 o 
  -5  11   8       21.61       -7.14    102.97 o 
  -3  11   8        0.92       81.73    104.36 o 
  -1  11   8      503.70      489.95    184.59 o 
  -9   1   9     2989.90     3572.47    325.10 o 
  -7   1   9     1043.64     1508.67    180.03 o 
  -5   1   9      613.28      487.22    296.68 o 
  -3   1   9     2786.70     3049.20    425.05 o 
  -1   1   9     4424.04     5380.40    457.93 o 
   1   1   9     3171.42     3195.11    569.47 o 
   3   1   9     2745.02     2648.79    450.23 o 
 -10   2   9     1250.68      980.79    212.93 o 
  -8   2   9      511.73      706.92    122.14 o 
  -6   2   9     1182.84     1361.70    179.43 o 
  -4   2   9     1685.95     1277.59    192.90 o 
  -2   2   9     2826.72     2708.95    511.54 o 
   0   2   9       48.77       59.77     81.58 o 
   2   2   9      830.48     1261.39    242.01 o 
   4   2   9      724.70      726.35    165.33 o 
  -9   3   9      756.10      577.71    184.93 o 
  -7   3   9     1550.41     1673.92    192.90 o 
  -5   3   9     1462.64     1806.79    222.72 o 
  -3   3   9      939.82      697.36    150.81 o 
  -1   3   9     2731.46     2436.06    299.28 o 
   1   3   9     2833.71     3077.12    449.00 o 
   3   3   9      604.58      489.96    137.88 o 
 -10   4   9     1365.57     1296.83    273.75 o 
  -8   4   9     1117.58     1096.29    178.68 o 
  -6   4   9     2521.63     2117.84    231.43 o 
  -4   4   9     2430.02     2267.86    261.35 o 
  -2   4   9     1442.15      954.14    185.52 o 
   0   4   9     3793.47     3056.17    345.47 o 
   2   4   9     1679.20     1780.13    292.44 o 
  -9   5   9      161.62      206.21    144.84 o 
  -7   5   9        0.48        1.16     56.31 o 
  -5   5   9       15.64       -5.60     93.22 o 
  -3   5   9      794.25      841.37    176.45 o 
  -1   5   9       16.73       78.88     91.34 o 
   1   5   9       67.94      222.69    123.25 o 
   3   5   9     1192.63      882.92    176.33 o 
  -8   6   9     2699.76     2616.48    282.75 o 
  -6   6   9      436.35      575.05    143.81 o 
  -4   6   9     3553.12     3892.77    369.03 o 
  -2   6   9     4050.96     4290.81   1289.07 o 
   0   6   9     2241.80     2347.91    329.53 o 
   2   6   9     1694.78     1824.58    537.62 o 
  -7   7   9      503.19      410.93    121.13 o 
  -5   7   9      150.50       15.83     77.06 o 
  -3   7   9     1168.30      994.39    199.97 o 
  -1   7   9      649.58      635.87    341.57 o 
   1   7   9       59.98      -29.00     89.03 o 
  -6   8   9     1771.74     1680.07    241.21 o 
  -4   8   9     1220.76     1508.76    240.21 o 
  -2   8   9     2327.61     2583.48    338.02 o 
   0   8   9     2915.47     2713.13    363.83 o 
  -5   9   9     1587.21     1456.17    272.59 o 
  -3   9   9     1579.65     1831.73    281.77 o 
  -8   0  10     5282.71     5058.40    516.07 o 
  -6   0  10     3707.19     4167.94    483.80 o 
  -4   0  10     4355.66     4201.58    518.68 o 
  -2   0  10     2962.54     3352.31    519.91 o 
   0   0  10     1802.67     2464.33    479.27 o 
  -7   1  10       21.52       21.02     68.19 o 
  -5   1  10       82.18      167.73     86.14 o 
  -3   1  10      626.71     1127.79    216.92 o 
  -1   1  10        0.84       58.16    131.25 o 
   1   1  10      633.21      714.18    198.48 o 
  -8   2  10     3738.47     3776.02    304.56 o 
  -6   2  10     2812.45     2561.12    268.96 o 
  -4   2  10     1080.11      970.49    183.88 o 
  -2   2  10     2427.54     2447.85    305.59 o 
   0   2  10     3128.88     3924.11    542.56 o 
  -7   3  10     1690.05     1803.99    335.81 o 
  -5   3  10      957.11      996.46    299.43 o 
  -3   3  10     1265.52     1270.88    221.09 o 
  -1   3  10     2379.30     2388.74    313.97 o 
  -6   4  10      552.02      529.24    133.99 o 
  -4   4  10      656.49      547.68    145.76 o 
  -2   4  10      674.97      683.44    178.09 o 
   0   4  10      448.57      421.58    164.68 o 
  -5   5  10     3101.28     2978.77    320.81 o 
  -3   5  10     1899.80     1629.60    255.22 o 
  -1   5  10     3685.67     3182.07    508.45 o 
  -4   6  10       95.19       74.83    105.37 o 
  -2   6  10       66.99       96.03    131.32 o 
                                                 
